# Supplementary material for: Western Diet Modifies Platelet Activation Profiles in Male Mice
Source: Int J Mol Sci. 2024 Jul 23;25(15):8019. doi: 10.3390/ijms25158019 (PMC11311362; doi:10.3390/ijms25158019)
Supplement: Supplementary file 1 [file ijms-25-08019-s001.zip]

Archive with 1 entries (1 files):
- ijms-3073117-supplementary.pdf
